# Supplementary material for: Characterization of RNase MRP RNA and novel snoRNAs from Giardia intestinalis and Trichomonas vaginalis
Source: BMC Genomics. 2011 Nov 6;12:550. doi: 10.1186/1471-2164-12-550 (PMC3228867; doi:10.1186/1471-2164-12-550)
Supplement: Additional file 2 — G. intestinalis H/ACA snoRNAs. [file 1471-2164-12-550-S2.FASTA]

>Gi/ACA.1_CH991767_1377733_1377891_plus
UGCUCUGGUAUGAAUCCAUCUGCCAUGCUUAUUUUAUUUUCCUGGGAGCCCUGUAACCAGAUCAGAUCAGAAUUGAUUCCUGAUCAAUUCGGACGAAGCGACGACUCCAGAAAAAAAAAUAACGCUGACGUGAAUUCGAUGUUUACUUUGCAAACAGCU

>Gi/ACA.2_CH991767_1377733_1378117_minus
UGGACCGCUCUCAUGCUAGCAGCAUCCUGUGGUUACGCAGACAUCGUCAAGCUGUUGUUAGAUAAGGAGGCCAGGUUAUGCAAUAACGCCCGUGGUACUGCUUUCGAGUGGGCUGUGAGAAAUGGCCAUGCUGCUUGUGCUGCUUUGUUGGCAGAUAAGGAGAAGGACAUCAAUAAUGGUAGGGUUUUUGCGUUGGCCAUUGCCGGAGACAAGGAAGACAUCGUAAAGCUGUUUGCAAAGUAAACAUCGAAUUCACGUCAGCGUUAUUUUUUUUUCUGGAGUCGUCGCUUCGUCCGAAUUGAUCAGGAAUCAAUUCUGAUCUGAUCUGGUUACAGGGCUCCCAGGAAAAUAAAAUAAGCAUGGCAGAUGGAUUCAUACCAGAGCA

>Gi/ACA.3_CH991768_852942_853145_plus_CH991768_863522_863725_minus
CCGCCUUCCUUCGUCUUAGCAUACGCCGCCCCACGGUGGGCCCAGACCCUAAGUAUCGAUUUGCAAAGACAGCUGACCGGACUGUCGCACAAGUAAGUAAGCUCGUGAUCUGCAGCCAGUGAUGAUGCAUCCAUAUUUAGUGAACAAUAAACCAAUUCCUAGAACUCCGGAAUAUAACUGGCUGUACUAUGAGCCGACACAAGC

>Gi/ACA.4_CH991769_118522_118645_minus
AGCCUUGCAGACUUUGCAAUAGACUUUGUGAUAGACUUUGAUCCCAGUGUGAAGGGUUGAGAGCAUAAGCAGUCUGGGGCAUGGUGUUGAGUACAUCAAUAGGACAUCAAUAGUACUGAUAAGU

>Gi/ACA.5_CH991769_624460_624682_plus
AGCCCCUUCGUCAUGACUGCGAAUAAGACGCUCAGUAGGAAGUUGAGGCUCGCGAAGAAGACAAAGACGAACAAGAACAUCCCGCGCUGGGUCAUCGCAAAGGAUCAUCUCAAGAAGACGUGGAAUUACAAGAGACACCACUGGAGGAGGUCUCACCUCAAGCUCUGAUUCUGCAGCAUUUUGCCUCGAUUUCACAGUGCUCUCCGUCGAGCUGGCGACACUA

>Gi/ACA.6_CH991779_156659_156794_plus
UUGCAUUAUAUUAAUAGAAGAGGAUUUGGAAGUAAAUGAUUCAAGGCCGUCUGCAACCAGAGUAUCCCCUUCAAGAAGACUUCCUUCGUAUAGGGUAACUGAAUACAGAUAUGAGUAGUCGGAUUGUGUAACAUUG

>Gi/ACA.7_CH991767_1809258_1809359_plus
CGGGCUUUGAGGGUCUACUGGCAUCGUGAAAGAGCAGUAGGCUGUACAGUGACGCGUUUACUACCUAAGUGGAUGCUACUUACGCCUUCCCCCGACAGAUGA

>Gi/ACA.8_CH991769_810884_810960_plus
UCUCUGUAGGUAGGGCCGAUGAGCUAUUUUGUACCACUCUGACCGUGAGGCGUAUGCCUAGGGCAUGGAGAAGAGCA
