# Supplementary material for: Characterization of RNase MRP RNA and novel snoRNAs from Giardia intestinalis and Trichomonas vaginalis
Source: BMC Genomics. 2011 Nov 6;12:550. doi: 10.1186/1471-2164-12-550 (PMC3228867; doi:10.1186/1471-2164-12-550)
Supplement: Additional file 3 — T. vaginalis vaginalis H/ACA snoRNAs. [file 1471-2164-12-550-S3.FASTA]

>Tv/ACA.1_DS115004_966_1111_plus
AUGCAAUUGUUUCUGUAUGCAAGCAUUUUCAAUGAUUUCAUAUCUCUGGAGUACAUUAAAGGAAGAUUUCCUUCUAAAUAAGGAAUCCCAAGUUCGUGGAAUGCAUGGAGUAAUCCUUCGUACUGAGAGCGGCCAUGGGAAAAGUA
>Tv/ACA.2_DS115004_917_1128_minus
AUGAAUAUCUCCGAAGAUACUUUUCCCAUGGCCGCUCUCAGUACGAAGGAUUACUCCAUGCAUUCCACGAACUUGGGAUUCCUUAUUUAGAAGGAAAUCUUCCUUUAAUGUACUCCAGAGAUAUGAAAUCAUUGAAAAUGCUUGCAUACAGAAACAAUUGCAUCAAAAACUUAAGAGUAUGCCUAGACUCCUUUGCUUCCCUUGAU
>Tv/ACA.3_DS115764_1461_1597_plus
UAGUAAAUAACUCAAGCUCGCUUCAUUUUCCCUGGUAUAGUGAGAAUUUAUUAAAAGGAGUAAUUUUCUUUUGAUAUUGUCGUUUCUUAAUUCAAUGUUUGCCUUUUGGACAAGUAAGUUACACCAGAUUAAGAACA
>Tv/ACA.4_DS115341_3649_3768_minus
UGCAAAACAUGCAUGCAAUGUGCAGGAAAUAUCAAAAUAUUGAUGUUUUGUAACAUUAAUUAUUCAAAUACCCAAAAUGAUAAACGUGAACUAUGAUCAUCAAGUAUAAGGUAGACAGUU
>Tv/ACA.5_DS114496_1108_1339_minus
CGUAAUAUAAUGCAAGAUAAGCAUUUGUUAUGUUUGGUAUGUUUUUCCUGAUCUGGUAUGCUCUCAUUUGGGUUACGAUAAACCAAUUCAGACCCAAAUGUAUCAUAUGUAUCAAAAUUCUCUAAAUCAACACCAUAUGUAUUAUAUCCACUUGGAGAUUUCAGCAUGAGCGAGAGUAAAUAAAAGAUAUUAAUAGUAGUAUCUUGUUUCAUUGCAAUACAUUGGGAAAUGA
>Tv/ACA.6_DS116615_1444_1622_plus
GGAGAAGUCGUCUGUCUUGUUGUCGACUGAGCCGAAUGCAACACUGCUACGGAUGACGUUUGACGCCUGCUCCCUGAUGAGACCGUCCUUGAUGCCAGAAAGCAUAUUCUUCAUGUACUGGCCCCUGAACGAUGGGUACCUGUUGGUGGCGUCCUUCUCUGUGUACAGGCUGAACAUGU
>Tv/ACA.7_DS116615_1393_1621_minus
CAUGUUCAGCCUGUACACAGAGAAGGACGCCACCAACAGGUACCCAUCGUUCAGGGGCCAGUACAUGAAGAAUAUGCUUUCUGGCAUCAAGGACGGUCUCAUCAGGGAGCAGGCGUCAAACGUCAUCCGUAGCAGUGUUGCAUUCGGCUCAGUCGACAACAAGACAGACGACUUCUCCGUCACAACAGUAGCAGCCAAGAAUGAUCUCAUCAGCCUCUUCGAGACAAAC
>Tv/ACA.8_DS113635_10513_10577_plus
AGUGGAGGUCAAGUGGCCGGGGUUAAUAGUUUGAUUACGGUGCUCUAAGACUCUCCUAUACAAAG
>Tv/ACA.9_DS113666_5947_6049_minus
AUAUUCAUGAUCGAAUCCUCGAUAACACUUUCGGCAAUAAUAUCCAUGCAUGAGUGUUUCUUCAGUACUCUGUUUGUUCCUGUUUGUUCAUGAAUGUACAUUC
>Tv/ACA.10_DS114418_7903_7963_minus
GAUUCUAGAAUCAUUUUACGGAAACCAUUAUGAUGCUGAAAGAUACCAAUGAAGCAAAGAA
